# Supplementary material for: Fungicide Dissipation Kinetics and Dietary Exposure Risk Assessment in Squash Fruit and Leaf
Source: Foods. 2023 Mar 17;12(6):1291. doi: 10.3390/foods12061291 (PMC10048305; doi:10.3390/foods12061291)
Supplement: Supplementary file 1 [file foods-12-01291-s001.zip]

Archive with 1 entries (1 files):
- foods-2240577-supplementary.pdf
